# Supplementary material for: Synthesis of a Cholesterol Derivative and Its Application in Gel Emulsion Preparation
Source: Molecules. 2024 Dec 23;29(24):6055. doi: 10.3390/molecules29246055 (PMC11679281; doi:10.3390/molecules29246055)
Supplement: Supplementary file 1 [file molecules-29-06055-s001.zip]

Archive with 1 entries (1 files):
- molecules-3342035-supplementary.pdf
